# Supplementary material for: Multi-layered heterochromatin interaction as a switch for DIM2-mediated DNA methylation
Source: Nat Commun. 2024 Aug 9;15:6815. doi: 10.1038/s41467-024-51246-4 (PMC11315935; doi:10.1038/s41467-024-51246-4)
Supplement: Supplementary file 4 — Source Data [file 41467_2024_51246_MOESM4_ESM.xlsx]

## Sheet: Fig. 1b
	DIM2	DIM2+HP1	DIM2+H3K9me3	DIM2+HP1+H3K9me3	DIM2+HP1+H3K9me0
	-0.021	0.26	-0.007	30.737	0.255
	-0.00999999	0.311	0.028	27.286	0.285
	-0.04	0.27	0	27.412	0.227

## Sheet: Fig. 2g
	DIM2WT	DIM2L134A/L139A	DIM2LLR
	20.908	1.016	0.066
	20.644	1.136	0.154
	18.328	1.188	0.275

## Sheet: Fig. 3h
		DIM2WT	DIM2R1104A
		22.922	3.1
		23.125	2.552
		22.99	2.87

## Sheet: Fig. 5f
		DIM2WT	DIM2Y201	DIM2S930A	DIM2Q941A	DIM2R1039A	DIM2R1043A	DIM2T1164A	DIM2T1100A	DIM2Y1102A	DIM2R1145A	DIM2D1173A	DIM2R1175A	DIM2T1166A/T1167A
		14.337	4.678	0.42	0.525	4.677	1.522	0.242	0.213	2.147	1.313	1.131	0.246	0.005
		13.213	4.93	0.356	0.504	5.344	1.329	0.211	0.107	1.944	1.534	1.065	0.236	-0.014
		13.147	4.905	0.352	0.521	4.48	1.315	0.136	0.135	2.041	1.458	0.975	0.273	-0.026

## Sheet: Fig. 6d
		DIM2WT	DIM2W261A	DIM2W581A	DIM2W261A/W581A	DIM2K362A	DIM2N1050A	DIM2E649A
		19.42	3.359	4.016	0.373	1.971	5.118	3.26
		16.017	3.206	4.128	0.344	1.588	5.385	3.183
		17.874	3.347	4.356	0.323	1.581	5.072	3.28

## Sheet: Sup Fig. 1a
	Reaction time (min)		DIM2+HP1+H3K9me3			DIM2
	10		8.574	9.249	8.461	0.17	0.166	0.14
	20		15.142	15.616	14.614	0.181	0.182	0.303
	30		23.195	20.348	26.542	0.155	0.209	0.161

## Sheet: Sup Fig. 1e
		HP1WT	HP1W98A
		22.922	45.423
		23.125	47.119
		22.99	45.142

## Sheet: Sup Fig. 1f
Reaction time (min)		CHH			CHG			CG			hemi-CG
0		0.004	0.003	0.026	0.037	0.044	0.013	0.019	0.03	0.038	0.069	0.077	0.073
15		0.184	0.154	0.169	1.24	1.116	1.338	0.476	0.828	0.621	2.223	1.979	2.229
30		0.346	0.291	0.235	1.866	1.872	1.906	1.426	1.174	1.115	2.874	3.607	3.614
